# Supplementary material for: Newcastle Disease Virus Displaying an Ectodomain of Middle East Respiratory Syndrome Coronavirus Spike Protein Elicited Robust Humoral and Cellular Immunity in Mice
Source: Vaccines (Basel). 2024 Dec 24;13(1):2. doi: 10.3390/vaccines13010002 (PMC11768598; doi:10.3390/vaccines13010002)
Supplement: Supplementary file 1 [file vaccines-13-00002-s001.zip]

Archive with 1 entries (1 files):
- vaccines-3219068-supplementary.pdf
